# Supplementary material for: The RNA-binding protein Modulo promotes neural stem cell maintenance in Drosophila
Source: PLoS One. 2024 Dec 19;19(12):e0309221. doi: 10.1371/journal.pone.0309221 (PMC11658480; doi:10.1371/journal.pone.0309221)
Supplement: S1 Table — (XLSX) [file pone.0309221.s003.xlsx]

## Sheet: mRNA
Gene Name	Average FPKM
G9a	23782.5
RhoGAP1A	18815.8
tyn	12586.6
cin	8765.34
ebo	6218.92
Appl	3542.24
lrRNA	2719.31
Vsp37A	2659.19
srRNA	2549.49
elav	2216.36
arg	1840.86
svr	1791.96
vnd	1099.11
su(sable)	944.77
l(1)1Bi	832.344
Dredd	826.255
SkpA	763.19
RpL41	696.42
Roc1a	674.83
RpL36	597.841
Hmt4-20	588.598
fz3	496.175
MRE16	477.617
sdk	454.953
RNaseP:RNA	444.668
Rbf	384.894
tw	374.396
Sec22	330.616
RpL22	315.864
MED22	302.887
RpL29	299.25
mus81	257.307
RpL21	250.377
TfIIA-S-2	246.174
RpL5	241.532
eIF4E-7	234.834
RpS27A	220.494
RpL39	215.63
RpS29	212.938
RpS28b	209.339
RpL38	207.278
RpLP1	202.197
RpL37a	199.828
Ef1alpha48D	190.351
mod	184.664
COX3	183.361
TRAM	176.337
RpL28	171.245
RpS23	170.828
RpL23	165.963
RpS8	165.918
RpS30	162.226
RpS25	153.657
RpL32	153.122
RpL27	150.06
RpL31	142.328
RpL36A	136.58
RpL18A	135.554
ewg	134.372
RpL12	132.005
RpS26	123.842
RpL9	122.387
RpL15	122.358
COX1	120.493
RpL26	120.445
RpL14	120.339
RpL35	116.472
RpL13A	114.516
RpS17	113.654
RpS15	108.374
CYTB	104.379
RpS24	102.897
RpS13	102.728
RpL19	101.76
RpS20	101.428
RpL27A	99.8798
RpL11	97.8145
RpS11	97.76
Or1a	96.9386
RpL30	96.2673
RpLP2	92.1635
RpL40	91.5688
RpL23A	91.3375
RpL7	89.8641
RpS19a	88.1006
sta	87.8884
eIF-5A	86.228
y	85.4357
yar	85.2605
RpS10b	84.2604
RpL34b	83.66
ac	82.0285
RpL13	81.9685
sc	81.159
RpS9	80.2785
RpS7	78.5115
l(1)sc	77.9675
pcl	77.5009
RpL6	77.382
RpS4	77.284
RpS18	76.5335
ase	76.4728
Cyp4g1	76.2581
RpS3	75.021
fs(1)N	73.4429
Atf3	73.1795
Nplp2	73.025
RpL7A	69.7634
RpS27	69.7475
RpL10	68.3955
RpL10Ab	67.518
RpS15Aa	66.8488
RpS16	66.526
RpS12	65.7285
COX2	65.619
tsr	65.5305
RpS5a	64.8721
RpL24	64.6295
RpS14a	62.9691
png	62.46
RpS21	59.0148
RpS3A	58.3275
ATP6	56.9305
RpL18	55.7255
RpL8	55.1255
RpS6	54.1417
RpL4	51.7725
EF2	51.1438
RpS2	49.9799
RpL17	49.5328
MTPAP	45.9258
RpL35A	45.744
RpLP0	45.0165
Tsp2A	44.4407
Ef1beta	43.4356
Calr	42.4318
su(w[a])	40.9684
MtnA	40.0303
Act5C	39.4085
Tctp	39.3308
roX2	37.5388
Rack1	36.064
CDC45L	34.4259
ssx	34.4002
SPARC	33.4609
ND3	33.3843
awd	33.2458
DAAM	32.3646
Hsc70-4	31.5836
Ip259	31.5723
Arc1	31.37
ERp60	31.3013
RpL3	31.2431
Df31	31.172
Lrpprc2	29.5814
AMPKalpha	29.5551
scf	26.1421
Ns3	24.9019
FK506-bp2	24.4231
Manf	24.2665
O-fut2	23.6153
Chd64	22.8463
Rab27	22.754
pck	22.5514
RpS14b	22.5103
Ef1gamma	22.28
futsch	21.954
Pdi	21.7886
eIF-4a	21.1099
Act42A	20.9684
Gr2a	20.73
rush	20.5196
mei-38	20.0935
ND4	20.0186
bic	19.6547
ND5	19.4239
ATPsynbeta	19.0895
Hsp83	18.8961
His4r	18.4473
alphaTub84B	18.2877
a6	18.2681
Scgdelta	18.1939
Nap1	18.1838
fabp	18.1566
betaTub56D	18.1158
Gale	17.7897
GstD1	17.3229
Cp1	17.2809
Non1	17.0149
Nacalpha	16.8494
eIF3ga	16.8127
deltaCOP	16.7004
inc	16.5594
Cyt-c-p	16.2138
Thor	15.6534
Hsc70-3	15.5562
pAbp	15.4903
GstE6	15.3266
crc	14.9128
chic	14.9125
smt3	14.7779
Nmdar2	14.7023
Cam	14.4034
Vps26	14.2742
Lamp1	14.166
Tsp42Ee	14.1297
sesB	14.0079
Gapdh2	13.684
14-3-3zeta	13.6298
Gp93	13.432
Arf79F	13.2051
Rm62	13.1849
CaBP1	13.1834
Fer1HCH	13.0365
Cyp1	12.8501
Eno	12.813
Mur2B	12.5871
Karl	12.401
ATPsyngamma	12.1703
Ran	12.0114
ImpL2	11.6125
blanks	11.5605
Fkbp14	11.5009
baf	11.4757
br	11.3009
sun	11.2658
eIF-2beta	11.2317
14-3-3epsilon	11.1945
Jafrac1	10.9635
shv	10.8945
Atg8a	10.798
Gapdh1	10.6397
ImpL3	10.6343
RpL24-like	10.5299
sqh	10.4041
Hsp26	10.3938
dor	10.3059
His2B:CG33868	10.2559
Idgf6	10.2399
Xbp1	10.1939
eIF3-S9	10.1366
l(2)k12914	10.0632
eIF-3p40	9.93866
Ggamma1	9.86435
Nlp	9.77005
kra	9.7446
arm	9.66732
ND2	9.615
trr	9.47891
Jwa	9.47589
Rpb12	9.37195
Int6	9.3585
lost	9.3511
hfw	9.3414
ATPsynC	9.25045
RhoGDI	9.24665
ND-MLRQ	9.21605
Pgam5	8.99827
COX8	8.99575
RpL7-like	8.98607
ND1	8.9376
Hsp22	8.9354
Su(var)205	8.93078
Rab1	8.8763
SsRbeta	8.83065
Cyt-b5	8.61027
His3.3B	8.55786
Sec61beta	8.4788
Ssb-c31a	8.41311
Vha13	8.2867
ox	8.18615
b6	8.16537
PyK	8.13345
MED18	8.10655
ATPsynCF6	8.10265
cl	8.01497
Ocrl	8.00634
Tapdelta	7.96454
Clc	7.9523
l(1)G0320	7.93081
Sirup	7.87647
Trip1	7.87585
porin	7.83392
cathD	7.82487
Pex5	7.81306
VhaM8.9	7.8118
yin	7.80584
Trx-2	7.78194
Sod1	7.7359
UQCR-14	7.67908
Sap-r	7.6616
Desat1	7.6202
robl	7.57585
Sh3beta	7.57255
roh	7.5501
ncd	7.5401
Syb	7.52385
ATPsynG	7.48757
eIF3-S8	7.39265
SREBP	7.38745
Jupiter	7.3631
cib	7.32536
COX7C	7.31809
RpL34a	7.2878
Rho1	7.26065
KdelR	7.19466
Spase22-23	7.1931
Hsp23	7.16925
Sar1	7.15165
Dlc90F	7.05415
Arp3	7.0256
His3.3A	7.00728
ctp	6.96538
JhI-21	6.96409
SrpRbeta	6.96405
Srp14	6.95485
Cisd2	6.9482
Pgd	6.90428
Ostgamma	6.89778
sel	6.89147
twr	6.8658
BI-1	6.7981
Aldh	6.74069
Pvf2	6.73247
Tina-1	6.7169
His2Av	6.69935
UQCR-11	6.6392
Men	6.6321
Clic	6.61701
mRpL16	6.5742
GstD9	6.5596
Oda	6.5426
Hop	6.50018
mab-21	6.48733
Neb-cGP	6.43482
COX5A	6.4307
Tim10	6.41105
Spase12	6.40845
bai	6.3924
OstDelta	6.3483
Akap200	6.34642
ATPsynF	6.2658
HmgD	6.2412
Tango7	6.23545
Ald	6.2298
Inos	6.20155
Tom20	6.13165
Ubi-p5E	6.12947
Tspo	6.11727
pix	6.08595
Vha16-1	6.07719
Unc-76	6.06923
bcn92	6.04955
eEF1delta	6.04635
Prosalpha1	6.00179
VhaM9.7-b	5.99395
shrb	5.99306
Rab11	5.9861
vsg	5.98465
prage	5.97517
VhaAC39-1	5.94607
Adar	5.90635
Prosalpha6	5.88941
eff	5.8332
vig2	5.79435
Tom7	5.73711
AspRS	5.73075
lwr	5.71636
ND-ACP	5.70125
La	5.69303
mbf1	5.6927
SmF	5.67375
Irc	5.6651
UQCR-Q	5.6633
RFeSP	5.62522
eIF-1A	5.55605
FK506-bp1	5.5467
Adam	5.51122
Sec13	5.4949
RpII18	5.4923
GstT4	5.4429
Pfdn4	5.44165
Droj2	5.4326
T-cp1	5.4196
HSPC300	5.3811
Arf102F	5.367
Rab7	5.3655
l(2)37Cc	5.34724
cpb	5.32228
MAPk-Ak2	5.31192
miple2	5.2496
COX6B	5.23549
boca	5.21007
Pcd	5.20555
Nmd3	5.17129
ap	5.16891
Arf51F	5.1615
Sem1	5.1176
sgl	5.0823
eIF-3p66	5.07805
Rpt6	5.05108
REG	5.0394
ATPsynD	5.0393
26-29-p	5.03205
Vinc	5.02539
MFS3	5.01957
tko	5.01046
tsu	5.0073
Rab2	5.00727
Chmp1	5.00685
PHGPx	4.98865
Pfdn2	4.97891
PH4alphaEFB	4.973
DnaJ-1	4.96605
eIF2B-epsilon	4.94468
eRF1	4.94413
ND-B14.5A	4.93616
RNASEK	4.9357
Pfdn1	4.87229
Gp150	4.86853
Edem1	4.8475
Mpcp	4.8432
Adk2	4.82816
Taldo	4.81736
SmD3	4.81694
Glt	4.80898
GCS2alpha	4.80873
ND-B16.6	4.80537
Cnx99A	4.80176
Cyp6a20	4.7948
zetaCOP	4.79383
Sgt	4.75624
CHOp24	4.75415
Pfdn6	4.71356
Cctgamma	4.70312
Hr4	4.69986
ATPsynE	4.68587
mRpL14	4.66709
mip130	4.65963
Ost48	4.6466
LanA	4.61653
Tcp-1zeta	4.61578
geminin	4.59649
Cyp9c1	4.5663
ND-MNLL	4.563
Eb1	4.54447
LSm3	4.54254
Nmda1	4.53497
NUCB1	4.52715
Rpb10	4.51647
Hsromega	4.49732
GCS2beta	4.47655
kay	4.47362
Tpi	4.46565
spi	4.44924
Rbcn-3B	4.44575
levy	4.44447
NHP2	4.44022
Rab18	4.38155
COX4	4.37227
fax	4.36295
Hexo2	4.33976
Prosbeta6	4.33005
43345	4.32249
COX7A	4.29988
P32	4.29269
Tcp-1eta	4.27923
COX5B	4.26312
UQCR-C1	4.25876
Pp2A-29B	4.2427
TBCB	4.23614
Hsp60A	4.23467
Nph	4.21952
P58IPK	4.20819
nrv1	4.19515
hoip	4.18369
maf-S	4.16973
PMCA	4.15089
ph-d	4.14055
Pp1-87B	4.12516
boi	4.12122
D2hgdh	4.10761
csw	4.10649
Got1	4.1063
eca	4.08716
Prosbeta5	4.0842
AnxB9	4.08198
Yeti	4.07784
crn	4.07014
Ntf-2	4.0672
Non2	4.05965
Spase25	4.05201
Orct2	4.0418
wapl	4.03774
Ufm1	4.03507
Phb2	4.02654
OstStt3	4.02623
ph-p	4.01342
Prosalpha2	4.01328
FKBP59	3.99657
pn	3.97718
ND-AGGG	3.96515
NTPase	3.96247
Der-1	3.95502
Sam-S	3.95137
Pfdn5	3.94957
Prosalpha4	3.9482
Tim23	3.94698
LTV1	3.9442
UQCR-6.4	3.91671
Trxr-1	3.90755
cid	3.90128
Prosalpha7	3.87506
Nurf-38	3.86929
Arpc2	3.86628
vir-1	3.863
Spp	3.85018
msk	3.8429
GstD3	3.83693
Nop56	3.8342
Torsin	3.83072
Cyp4d1	3.82894
Cct5	3.82892
usp	3.82602
ergic53	3.82477
ATPsynB	3.79616
lace	3.79224
SmE	3.79072
Bacc	3.78584
Arpc4	3.77393
Hsc70-5	3.74975
alien	3.74472
eIF-2gamma	3.74316
blw	3.73785
PCNA	3.73367
eIF2B-beta	3.72614
Csat	3.71617
Mct1	3.69407
CycG	3.69332
ATPsyndelta	3.68052
ATPsynO	3.67932
Hsp68	3.67711
mod(mdg4)	3.66943
Galphai	3.66663
Acsl	3.65517
SmD2	3.63678
SmB	3.62891
eIF3-S10	3.62762
mRpS5	3.62298
Catsup	3.61896
kdn	3.61228
REPTOR-BP	3.61071
fs(1)K10	3.60927
MSBP	3.58661
mRpL30	3.56222
Rala	3.56015
Rtca	3.55965
l(1)G0334	3.54607
Spn88Ea	3.54333
snf	3.54051
Cyp4d2	3.53585
SNRPG	3.51977
Swip-1	3.51909
ND-B12	3.51389
SmydA-8	3.51192
Rpn7	3.50758
Rac1	3.50451
pcx	3.5014
Ilp6	3.50053
SerRS	3.49593
Pglym78	3.47852
Karybeta3	3.46843
ThrRS	3.46791
mRpL33	3.46249
TER94	3.4612
Or2a	3.43989
Pect	3.43508
Arc2	3.4131
Actn	3.40489
Idh	3.40187
Hsp70Bb	3.40171
AdSS	3.40062
p24-1	3.39847
CD98hc	3.39751
vtd	3.39357
AnxB10	3.38163
Moe	3.37744
spidey	3.37557
temp	3.37534
ND-B14.7	3.36991
z	3.35363
GstO3	3.35346
kz	3.35331
Rpb5	3.34082
ttm50	3.3279
SLIRP1	3.32088
wds	3.31527
dUTPase	3.31046
Phm	3.30701
Arp1	3.3062
Diap1	3.30495
Arpc1	3.28947
Cyp4ae1	3.27333
Prosalpha5	3.27132
und	3.26979
eIF-2alpha	3.26558
Cyp4d14	3.26238
QIL1	3.25543
Cdc42	3.25441
GstO2	3.25264
HmgZ	3.23791
tmod	3.23497
Vps20	3.23323
capt	3.22882
CtsB1	3.22601
NP15.6	3.19482
mRpS7	3.1891
Zw10	3.1835
Surf4	3.17702
Pgk	3.17472
PsGEF	3.17164
Rpt2	3.16741
Tsp3A	3.16521
Pvr	3.16374
ade5	3.15407
GstE12	3.14846
Cyp6a17	3.14629
Mec2	3.14278
Rap2l	3.14215
Klp3A	3.14025
Arpc5	3.13803
RpS15Ab	3.12296
Raf	3.12281
C1GalTA	3.12002
btn	3.11231
beta'COP	3.11073
MED30	3.10875
east	3.09557
ND-B18	3.08123
Mgstl	3.07252
ND-B14.5B	3.07059
mtSSB	3.06618
Vap33	3.06528
Vml	3.06417
CkIIalpha	3.06223
Kr-h2	3.05765
TSG101	3.05587
Hsp27	3.04868
RnrS	3.03349
His-Psi:CR33867	3.0299
Prosbeta2	3.0265
bbc	3.02536
Gp210	3.01766
Mdh2	3.01387
Ubc10	3.00978
SF2	3.00286
gt	3.0023
FeCH	2.99268
moody	2.96823
Hel25E	2.96417
Uba2	2.95889
Rpb11	2.94556
Hrb27C	2.9209
Prosbeta7	2.91911
Prx5	2.91835
mad2	2.91808
AlaRS	2.91032
Hmgs	2.90956
Fpps	2.90898
SERCA	2.90817
me31B	2.90065
Vta1	2.89309
Kap-alpha3	2.88526
ND-23	2.88448
SdhB	2.87892
GlcAT-I	2.87493
drongo	2.86772
Gel	2.86653
Sec61gamma	2.86316
Rpt4	2.85666
RfC4	2.85292
egh	2.85159
Hsp70Ab	2.85141
Rpb8	2.84153
cype	2.8401
Cortactin	2.83232
meigo	2.82882
Pen	2.8286
Rad23	2.82795
cpa	2.82574
Smyd3	2.82312
Leash	2.81472
ms(3)K81	2.80521
Shc	2.79952
Sik2	2.79779
ifc	2.79219
TfIIA-S	2.78155
Fim	2.76603
Prosalpha3	2.75956
Rab10	2.75805
Ahcy	2.75594
Aos1	2.75256
HP4	2.74995
Usp14	2.74934
HIP-R	2.74569
Rpt1	2.74526
Pdfr	2.74321
Sgt1	2.73452
wal	2.73232
Seipin	2.72803
Pgm	2.72731
Mapmodulin	2.72449
SelG	2.72404
Uev1A	2.72303
Rab4	2.71204
ste24a	2.71168
Vha36-3	2.7107
Vha26	2.70464
Tsp42Ed	2.70388
Klp59C	2.69717
Ras85D	2.68457
Sec61alpha	2.67987
trol	2.67501
PI4KIIIalpha	2.66692
Vamp7	2.66509
LPCAT	2.65541
Taf13	2.65343
betaCOP	2.65083
ND-PDSW	2.642
cDIP	2.63947
PI31	2.62407
Vha55	2.62146
sgg	2.61829
Pex19	2.61745
Art1	2.60961
AsnRS	2.60564
Vps60	2.60255
43344	2.60088
prominin-like	2.59589
Gtp-bp	2.59529
Hlc	2.59212
Hsp70Aa	2.58572
Nop60B	2.58556
be	2.58393
GAA1	2.57866
ghi	2.57849
U2af50	2.5783
Pabp2	2.57393
ND-B22	2.57365
SC35	2.5718
SdhC	2.56081
rnh1	2.55432
Cct1	2.55427
Ref1	2.55278
GMF	2.55081
ND-SGDH	2.55077
Spn43Ad	2.54669
N	2.5442
Cyt-c1	2.53633
brn	2.53066
Tim17b	2.52354
per	2.52141
fs(1)Yb	2.51438
mRpS16	2.51319
Lk6	2.5096
Tfb5	2.50621
brv3	2.50587
pnt	2.50523
Tango5	2.50506
Srp54k	2.50399
HLH3B	2.48759
Got2	2.48635
Hsp70Bbb	2.48084
Vha36-1	2.48036
dwg	2.47987
ND-B17.2	2.47843
Pgi	2.47678
Fcp3C	2.46579
mago	2.45292
Fis1	2.45046
nmd	2.44361
fs(1)Ya	2.4413
edl	2.43996
pen-2	2.43574
FASN1	2.43367
Syx4	2.4295
crm	2.42946
TrpRS	2.42883
UQCR-C2	2.42785
mys	2.42703
HIP	2.42475
Dbp80	2.41881
Parg	2.41388
GlyP	2.40865
vilya	2.39763
Hydr2	2.39422
Scsalpha	2.39356
ced-6	2.39062
l(1)G0193	2.38831
mts	2.38358
ND-13B	2.38107
Inx2	2.37847
spoon	2.37369
viaf	2.37235
Prosbeta1	2.37155
Adi1	2.36376
HP1b	2.36011
sqd	2.35882
RnrL	2.35489
mRpS21	2.35214
Rpn9	2.34998
HP6	2.34846
MED9	2.34826
ics	2.34654
ND-18	2.33711
Hsp70Bc	2.33257
eIF-4E	2.33094
Tudor-SN	2.32977
Txl	2.32768
cbt	2.32705
Rpn11	2.32676
Rab6	2.31736
ND-ASHI	2.31717
Snx3	2.31273
Mdh1	2.31215
GstE7	2.31029
iPLA2-VIA	2.30636
Tm1	2.30538
stai	2.30523
pncr009:3L	2.3047
p120ctn	2.30222
crq	2.30118
Prosbeta3	2.29001
Set	2.28751
Dp1	2.28288
p24-2	2.28039
Rpn6	2.27962
ND-49	2.27442
Arpc3A	2.27248
Vps4	2.27214
Sec63	2.26905
AttB	2.26788
nclb	2.26432
IntS11	2.25857
dnk	2.25172
galectin	2.25124
Clamp	2.24714
BthD	2.24581
Tim8	2.2434
Jheh2	2.23875
RpLP0-like	2.23323
nop5	2.22501
l(1)10Bb	2.22418
dnc	2.2241
ytr	2.21459
Pomp	2.21081
AP-1sigma	2.21044
eIF-4B	2.20987
jagn	2.20255
HisRS	2.20112
wol	2.19665
h	2.19032
jtb	2.18974
Psn	2.18953
D1	2.1869
Uhg2	2.1815
lva	2.18006
Nsun2	2.17428
Xpac	2.17161
IscU	2.17108
Chc	2.17027
Rpt5	2.16766
SH3PX1	2.16522
Ubi-p63E	2.1648
Rpn10	2.16054
Nxt1	2.15796
kraken	2.15551
Uba1	2.15216
spt4	2.15141
mRpL22	2.15116
Der-2	2.14728
Slbp	2.14412
ng3	2.14399
GstT1	2.13771
Mob4	2.13756
CSN8	2.13429
Myc	2.13117
Mnt	2.12978
Reg-5	2.12656
Sulf1	2.12583
GstE9	2.12568
Pmm45A	2.122
ben	2.12012
Past1	2.11899
oys	2.1172
mRpL23	2.11617
elm	2.11078
ec	2.10804
Gdi	2.10604
Pig1	2.10599
l(1)G0156	2.10488
SCAR	2.10312
Mtpalpha	2.10043
alpha-Est7	2.09856
RPA3	2.09789
AstA-R1	2.09722
Hsp70Ba	2.09491
ng2	2.09442
ng1	2.09295
ng4	2.09149
Alg-2	2.09119
trsn	2.09092
Sgs4	2.09031
Vha14-1	2.0825
Rpn13	2.08152
AttA	2.0777
sty	2.07588
Uch	2.07463
Gfat2	2.07407
kirre	2.07315
Spf45	2.07265
CHMP2B	2.07127
Cypl	2.0672
PlexA	2.0669
l(2)09851	2.06584
sds22	2.06425
polo	2.06203
RNaseX25	2.06147
Dpit47	2.06077
CIA30	2.05908
yki	2.05233
Uhg3	2.05057
Jafrac2	2.0505
GlyS	2.04853
U2af38	2.04523
PpV	2.04204
Ilp7	2.03921
B52	2.03521
Ibf2	2.03507
Fib	2.03335
mtTFB1	2.03334
Sr-CI	2.03312
Xrp1	2.02683
S6k	2.02527
Tlk	2.02176
vib	2.01989
ND-B15	2.01385
Argk	2.01134
eIF6	2.01065
Trp1	2.00913
Vps24	2.00873
yip2	2.00807
prtp	2.00459
PDCD-5	2.00326
EloB	2.00292
Bin1	2.00201
pnr	1.9992
eIF4G	1.99581
Gint3	1.99442
Efr	1.99421
Ubc6	1.99372
gammaSnap1	1.99199
NAA20	1.98595
LanB1	1.98319
Vha100-2	1.98298
e(r)	1.98028
Rab5	1.97767
l(1)G0255	1.97676
Mcm3	1.97657
w	1.97638
msb1l	1.96839
JhI-26	1.96836
aos	1.96314
Gie	1.96186
epsilonCOP	1.95943
XRCC1	1.95852
PPP1R15	1.95678
Crg-1	1.9544
Rae1	1.93984
sau	1.93709
Paip2	1.93498
Rpn8	1.93419
EMC3	1.93155
Rpn12	1.92874
rst	1.92632
cher	1.92349
Cbp80	1.91955
skap	1.91799
Src42A	1.91765
Rop	1.91288
betaTub60D	1.90666

## Sheet: tRNA
Gene Name	Average FPKM
tRNA:Asp-GTC-2-1	41.0197
tRNA:Glu-TTC-1-1	6.8154
tRNA:Glu-TTC-1-3	6.8154
tRNA:Glu-TTC-1-4	6.8154
tRNA:Glu-TTC-1-5	6.8154
tRNA:Glu-TTC-1-6	6.8154
tRNA:Gly-TCC-1-1	8.17845
tRNA:Gly-TCC-1-2	8.17845
tRNA:Gly-TCC-1-3	8.17845
tRNA:Gly-TCC-1-4	8.17845
tRNA:Ile-TAT-1-1	18.0301
tRNA:Ile-TAT-1-2	18.0301
tRNA:Phe-GAA-1-1	5.23705
tRNA:Phe-GAA-1-2	5.19979
tRNA:Phe-GAA-1-3	4.35316
tRNA:Phe-GAA-1-4	4.26391
tRNA:Phe-GAA-1-5	4.26391
tRNA:Phe-GAA-1-6	4.26391
tRNA:Phe-GAA-1-7	4.26391
tRNA:Phe-GAA-1-8	4.26391
tRNA:Ser-GCT-2-1	2.53631
tRNA:Ser-GCT-2-2	2.53631
tRNA:Ser-GCT-2-3	2.53631
tRNA:Ser-GCT-2-4	2.53631
tRNA:Ser-GCT-2-5	2.53631
tRNA:Val-AAC-2-1	5.48215
tRNA:Val-AAC-2-2	5.48215
tRNA:Val-AAC-2-3	5.48215
tRNA:Val-AAC-2-4	5.48215

## Sheet: NuclearRNA
Gene Name	Average FPKM
snRNA:7SK	1206.45
snRNA:LU	79.1424
snRNA:U1:21D	1249
snRNA:U1:82Eb	106.882
snRNA:U1:95Ca	1246.7
snRNA:U1:95Cb	1247.68
snRNA:U1:95Cc	160.732
snRNA:U11	82.9345
snRNA:U12:73B	56.624
snRNA:U2:14B	345.293
snRNA:U2:34ABa	1287.59
snRNA:U2:34ABb	229.868
snRNA:U2:34ABc	229.868
snRNA:U2:38ABa	346.224
snRNA:U2:38ABb	40.2317
snRNA:U4:38AB	219.54
snRNA:U4:39B	1324.43
snRNA:U4atac:82E	25.3085
snRNA:U5:14B	4.52124
snRNA:U5:23D	18.4658
snRNA:U5:34A	7.04919
snRNA:U5:35D	2.65844
snRNA:U5:38ABa	2.57084
snRNA:U5:38ABb	2.57075
snRNA:U5:63BC	439.563
snRNA:U6:96Aa	29.7056
snRNA:U6:96Ab	29.7056
snRNA:U6:96Ac	29.7056
snRNA:U6atac:29B	197.998
snRNA:U7	43.6427
snRNP-U1-C	1.97088

## Sheet: NucleolarRNA
Gene Name	Average FPKM
scaRNA:MeU2-48	108.037
scaRNA:MeU2-C41	15.3095
scaRNA:MeU2-G25	27.7954
scaRNA:MeU4-A65	8.2312
scaRNA:MeU5-C46	45.1819
scaRNA:MeU5-U42	14.2056
scaRNA:PsiU1-6	152.635
scaRNA:PsiU2-35.45	77.0989
scaRNA:PsiU2-38.40.42	27.6145
scaRNA:PsiU2-55	76.573
scaRNA:PsiU5-44	62.4705
scaRNA:PsiU6-40	12.2661
snmRNA:400	11.65
snoRNA:185	180.186
snoRNA:229	22.482
snoRNA:2R:9445205	108.4
snoRNA:2R:9445410	42.8559
snoRNA:684	142.277
snoRNA:CG16892-a	3.90863
snoRNA:CG31191-a	197.964
snoRNA:CG32479-a	66.6085
snoRNA:CG32479-b	139.59
snoRNA:Dek-a	156.524
snoRNA:hts-a	7.0666
snoRNA:Irbp-a	28.3138
snoRNA:kis-a	119.231
snoRNA:lola-a	148.984
snoRNA:lola-b	107.608
snoRNA:lola-c	10.3522
snoRNA:lola-d	3.5367
snoRNA:M	13.1308
snoRNA:Me18S-A1576	20.0765
snoRNA:Me18S-A28a	57.778
snoRNA:Me18S-C1024	3.76231
snoRNA:Me18S-C1366	10.3855
snoRNA:Me18S-C1831	245.491
snoRNA:Me28S-A2589b	45.4742
snoRNA:Me28S-A2634a	38.3752
snoRNA:Me28S-A2634b	144.476
snoRNA:Me28S-A3407a	445.197
snoRNA:Me28S-A982b	60.287
snoRNA:Me28S-C788a	16.3569
snoRNA:Me28S-C788b	18.662
snoRNA:Me28S-G2017	355.55
snoRNA:Me28S-G2703a	401.899
snoRNA:Me28S-G2703b	17.8079
snoRNA:Me28S-G2703c	58.789
snoRNA:Me28S-G3113a	25.4322
snoRNA:Me28S-G3255b	111.099
snoRNA:Me28S-G980	12.9624
snoRNA:Me28S-U2134b	60.2785
snoRNA:Me28S-U3344b	289.174
snoRNA:MeU2-A31	3.13188
snoRNA:Or-aca1	142.848
snoRNA:Or-aca3	34.2967
snoRNA:Or-aca4	534.735
snoRNA:Or-aca5	2580.34
snoRNA:Or-CD1	628.62
snoRNA:Or-CD12	28.4554
snoRNA:Or-CD2	777.884
snoRNA:Or-CD4	256.099
snoRNA:Or-CD8	484.9
snoRNA:Pi4KIIalpha-a	37.2478
snoRNA:Psi18S-1086	821.71
snoRNA:Psi18S-110	1535.46
snoRNA:Psi18S-1275	19.2703
snoRNA:Psi18S-1295	150.951
snoRNA:Psi18S-1347a	65.5245
snoRNA:Psi18S-1347b	26.9777
snoRNA:Psi18S-1347c	235.541
snoRNA:Psi18S-1377a	621.42
snoRNA:Psi18S-1377b	295.163
snoRNA:Psi18S-1377c	65.5245
snoRNA:Psi18S-1377d	791.46
snoRNA:Psi18S-1377e	593.17
snoRNA:Psi18S-1389a	197.78
snoRNA:Psi18S-1389b	23.2438
snoRNA:Psi18S-1397	40.7927
snoRNA:Psi18S-176	621.275
snoRNA:Psi18S-1820	1149.79
snoRNA:Psi18S-1854a	36.4457
snoRNA:Psi18S-1854b	454.671
snoRNA:Psi18S-1854c	1280.25
snoRNA:Psi18S-301	6.73375
snoRNA:Psi18S-525a	48.2798
snoRNA:Psi18S-525b	12.0962
snoRNA:Psi18S-525c	70.5508
snoRNA:Psi18S-525e	8.24696
snoRNA:Psi18S-525f	3.64715
snoRNA:Psi18S-525h	3.64712
snoRNA:Psi18S-525i	17.6927
snoRNA:Psi18S-525j	56.5591
snoRNA:Psi18S-525k	83.6271
snoRNA:Psi18S-531	627.24
snoRNA:Psi18S-640a	19.5452
snoRNA:Psi18S-640b	31.0642
snoRNA:Psi18S-640d	12.0417
snoRNA:Psi18S-640f	54.8846
snoRNA:Psi18S-640g	25.3434
snoRNA:Psi18S-841a	106.975
snoRNA:Psi18S-841b	16.8344
snoRNA:Psi18S-841c	15.2241
snoRNA:Psi18S-841d	81.9275
snoRNA:Psi18S-920	483.237
snoRNA:Psi18S-996	105.879
snoRNA:Psi28S-1060	381.799
snoRNA:Psi28S-1135a	88.8939
snoRNA:Psi28S-1135b	40.4073
snoRNA:Psi28S-1135c	63.8257
snoRNA:Psi28S-1135d	40.1432
snoRNA:Psi28S-1135e	147.753
snoRNA:Psi28S-1135f	262.456
snoRNA:Psi28S-1153	110.099
snoRNA:Psi28S-1175a	236.732
snoRNA:Psi28S-1175b	673.08
snoRNA:Psi28S-1175c	236.732
snoRNA:Psi28S-1180	799.722
snoRNA:Psi28S-1192a	234.733
snoRNA:Psi28S-1192b	57.516
snoRNA:Psi28S-1192c	132.048
snoRNA:Psi28S-1192d	14.763
snoRNA:Psi28S-1837a	44.8326
snoRNA:Psi28S-1837b	217.266
snoRNA:Psi28S-1837c	128.23
snoRNA:Psi28S-2149	46.8931
snoRNA:Psi28S-2179	394.28
snoRNA:Psi28S-2442a	3.21171
snoRNA:Psi28S-2442b	1518.16
snoRNA:Psi28S-2444	61.6555
snoRNA:Psi28S-2562	203.982
snoRNA:Psi28S-2566	98.42
snoRNA:Psi28S-2622	504.24
snoRNA:Psi28S-2626	269.854
snoRNA:Psi28S-2648	87.4158
snoRNA:Psi28S-2876	176.923
snoRNA:Psi28S-291	1197.19
snoRNA:Psi28S-2949	2.33294
snoRNA:Psi28S-2996	541.325
snoRNA:Psi28S-3091a	83.2825
snoRNA:Psi28S-3091b	148.435
snoRNA:Psi28S-3186	164.863
snoRNA:Psi28S-3305a	82.3675
snoRNA:Psi28S-3305b	33.4618
snoRNA:Psi28S-3305c	249.422
snoRNA:Psi28S-3308	1959.92
snoRNA:Psi28S-3316a	89.787
snoRNA:Psi28S-3316b	18.8274
snoRNA:Psi28S-3316c	19.0301
snoRNA:Psi28S-3316d	24.7239
snoRNA:Psi28S-3316e	83.2805
snoRNA:Psi28S-3327a	184.673
snoRNA:Psi28S-3327b	155.768
snoRNA:Psi28S-3327c	125.257
snoRNA:Psi28S-3342	1398.02
snoRNA:Psi28S-3378	279.706
snoRNA:Psi28S-3385a	252.25
snoRNA:Psi28S-3385b	19.2703
snoRNA:Psi28S-3405a	3.21171
snoRNA:Psi28S-3405b	20.8761
snoRNA:Psi28S-3405c	32.1171
snoRNA:Psi28S-3405d	25.6937
snoRNA:Psi28S-3436a	145.194
snoRNA:Psi28S-3436b	153.726
snoRNA:Psi28S-3571	477.724
snoRNA:SC35-a	689.665
snoRNA:SC35-b	118.56
snoRNA:snR38:54Ec	30.1393
snoRNA:Tudor-SN-a	505.96
snoRNA:U27:54Ea	6.2471
snoRNA:U27:54Eb	81.7845
snoRNA:U29:54Eb	56.0105
snoRNA:U29:54Ec	68.0185
snoRNA:U3:54Aa	1631.88
snoRNA:U3:54Ab	1630.21
snoRNA:U3:9B	38.1609
snoRNA:U49:66Da	406.916

## Sheet: miRNA
Gene Name	Average FPKM
dme-mir-3644	10800350
dme-mir-4915	14028
dme-mir-4915	13886.6
dme-mir-4960	3166.57
dme-mir-4960	3085.58
dme-mir-9372	792.595
dme-mir-9372	791.7
dme-mir-9372	775.22
dme-mir-980	104.299
dme-mir-980	101.966
dme-mir-4986	43.1219
dme-mir-4961	33.8929
dme-mir-4961	33.6093
dme-mir-4961	33.2498
dme-mir-2b-2	18.0859
dme-mir-9a	11.0173
dme-mir-964	10.5056
dme-Mlc-c	9.59547
dme-mir-2492	8.49521
dmemir-2496	6.03005
dme-mir-2496	5.9087
dme-mir-2496	5.82705
dme-mir-977	5.64199
dme-mir-981	4.9726
dme-mir-981	4.92937
dme-mir-92a	4.20032
dme-mir-3641	3.44503
dme-mir-3641	3.43716
dme-mir-3641	3.42863
dme-mir-957	3.02697
dme-mir-4954	2.79422
dme-mir-4954	2.79274
dme-mir-4954	2.78952
dme-mir-4955	2.24213
dme-mir-4955	2.24044
dme-mir-4955	2.2401

## Sheet: CR
Gene Name	Average FPKM
CR10102	18.5854
CR18166	4173.99
CR18275	4271.49
CR18854	4.50196
CR33218	2.56451
CR33218	2.54764
CR33797	2.5587
CR34052	2.59337
CR34052	2.58618
CR34320	232.383
CR40469	21322.2
CR40502	3132.42
CR40594	3.56038
CR40611	5.13285
CR40639	21366.5
CR40640	19916.8
CR40641	10716.3
CR40642	15729.6
CR40668	38428.4
CR40679	1835.03
CR40712	88726
CR40743	957.82
CR40766	24928.2
CR40959	62500.5
CR41544	7450.96
CR41550	202.696
CR41597	2.03246
CR41607	32928.3
CR41613	15420.5
CR41619	39391.7
CR41620	737.82
CR41621	723.06
CR42195	15458.2
CR42491	282.635
CR42722	1.9571
CR42723	1.92765
CR42862	2.39607
CR43080	6.7426
CR43264	96.6069
CR43494	1.99157
CR43603	30.9999
CR43604	106.325
CR43637	3.18898
CR43651	2.88136
CR43863	8916.95
CR43864	4.40867
CR43864	4.36601
CR43883	3.06913
CR43906	8316.9
CR43967	1.9551
CR44381	4.48558
CR44382	3.5653
CR44469	474.501
CR44470	2.47071
CR44499	2.45667
CR44690	3.3712
CR44751	82.3081
CR44751	82.1046
CR44752	81.7965
CR44753	81.9389
CR44779	161.377
CR44779	161.105
CR44779	160.788
CR44833	2.05227
CR44839	870.851
CR44886	2.08575
CR44891	1339
CR44892	1299.24
CR44896	2.83649
CR44965	574.06
CR44966	506.45
CR44999	2.69984
CR45102	2.70113
CR45197	2.19024
CR45197	2.18303
CR45473	33174.3
CR45473	29795.1
CR45473	29770.2
CR45474	2924.18
CR45475	3056.86
CR45476	265.012
CR45478	6.03455
CR45479	3.4702
CR45480	3.10175
CR45797	4398.9
CR45929	6.9117
CR46243	2.23094
CR46248	29.7508

## Sheet: CG
Gene Name	Average FPKM
CG17636	60964
CG17636	44066.3
CG17636	41340.2
CG3038	28736.3
CG3038	26543
CG3038	26284.7
CG42376	25061.7
CG42376	23823.7
CG17707	9221.48
CG17707	8968.98
CG13377	8252.25
CG13377	8091.15
CG13376	7152.85
CG13376	6577.55
CG13376	6556.2
CG18273	6358.9
CG3176	5605
CG3176	5600.13
CG3176	5599.65
CG3176	5441.85
CG17896	5342.05
CG17896	5327.33
CG17778	5098.35
CG17778	4849.68
CG3156	4481.47
CG13373	4064.32
CG13373	3977.07
CG32817	3835.99
CG32817	3626.86
CG32817	3614.92
CG17829	2982.26
CG17829	2976.65
CG17829	2967.22
CG13365	2893.4
CG4293	1915.03
CG4293	1892.62
CG4293	1890.44
CG4293	1869.4
CG4293	1841.44
CG13369	1187.72
CG13364	1167.83
CG13366	1089.66
CG13366	1061.08
CG13366	1035.84
CG13366	1028.61
CG13366	996.82
CG13366	969.75
CG13366	945.17
CG13367	846.115
CG5273	566.874
CG5273	562.265
CG5273	556.583
CG16989	469.651
CG16989	455.31
CG5254	399.991
CG5254	398.68
CG13362	396.87
CG13361	385.236
CG13360	351.301
CG13359	322.491
CG13358	312.665
CG3708	298.373
CG3699	289.384
CG3690	269.996
CG3690	269.554
CG3703	254.863
CG18823	254.598
CG14631	243.041
CG42259	242.636
CG42259	241.228
CG14628	236.532
CG11384	235.907
CG11379	226.754
CG11379	219.901
CG14626	218.186
CG14627	214.845
CG14627	206.887
CG11378	201.118
CG11378	200.527
CG11378	200.037
CG3706	184.417
CG3704	182.929
CG32815	181.086
CG32815	176.111
CG14624	170.24
CG14625	167.542
CG11381	163.805
CG3655	160.588
CG14629	160.212
CG3655	158.952
CG3655	158.952
CG11380	153.5
CG11380	149.43
CG11398	149.157
CG11382	146.855
CG11398	146.833
CG11382	143.524
CG11403	142.859
CG32812	135.192
CG32812	134.47
CG3777	116.882
CG3777	116.126
CG3777	114.2
CG3777	113.906
CG3777	105.46
CG13375	98.5506
CG13375	98.5496
CG13375	97.8395
CG12470	97.8061
CG32816	95.578
CG32816	94.8585
CG32816	94.7085
CG32816	90.543
CG32816	89.7033
CG32816	88.2035
CG43181	87.1845
CG43182	86.243
CG3638	71.5094
CG3638	68.5988
CG3638	68.055
CG3638	67.9604
CG3638	67.919
CG3638	66.679
CG11412	66.0961
CG11412	65.0031
CG11409	64.87
CG11409	63.7305
CG14770	60.9525
CG43867	59.9983
CG43867	56.907
CG43867	56.3785
CG43867	55.146
CG43867	54.635
CG43867	54.635
CG43867	54.635
CG43867	54.635
CG43867	54.635
CG43867	53.492
CG14635	53.1042
CG3713	52.8335
CG3713	52.2475
CG14634	52.0905
CG11664	51.2286
CG11663	49.7116
CG3711	48.2948
CG11663	48.2354
CG3711	48.1287
CG12773	47.6748
CG12773	47.2937
CG12773	46.4508
CG11417	46.2884
CG15098	42.0988
CG32814	35.1358
CG11638	35.0179
CG3021	34.697
CG33082	34.2296
CG33082	34.1157
CG14630	33.8929
CG32811	29.8702
CG11448	29.8619
CG11448	29.694
CG3719	29.4771
CG11448	29.4489
CG14785	29.4477
CG14787	29.4344
CG32813	27.1776
CG32813	27.1776
CG32813	26.6717
CG32813	26.0453
CG32813	26.0019
CG32813	25.831
CG32813	25.6334
CG32813	24.6866
CG32813	24.4856
CG14780	23.2949
CG32368	21.6594
CG14777	20.8104
CG17737	20.7116
CG14777	20.1836
CG14777	19.6713
CG14777	19.5817
CG14777	19.5125
CG14778	19.5125
CG32808	19.5125
CG14812	19.3107
CG14812	18.8542
CG14798	18.6873
CG3795	18.6346
CG3795	18.192
CG14814	17.4128
CG14814	17.119
CG14818	16.804
CG14814	16.7985
CG1092	16.7454
CG13887	15.6463
CG14795	15.3628
CG8860	14.9963
CG2852	14.5912
CG14817	14.4499
CG10306	14.1513
CG14817	13.3755
CG1943	13.2906
CG34200	12.3867
CG3740	12.3157
CG14805	11.1637
CG14806	11.0977
CG2918	10.9843
CG6891	10.6769
CG32276	10.2581
CG7630	9.73835
CG16817	9.7351
CG14818	9.53635
CG14806	9.50605
CG14797	9.12035
CG14797	9.07015
CG33303	9.00591
CG32809	8.9144
CG32809	8.84678
CG32809	8.7927
CG32809	8.61295
CG32809	8.5322
CG32809	8.5278
CG32809	8.52545
CG32809	8.38655
CG32809	8.3745
CG32803	8.29879
CG32809	8.22705
CG14803	7.94263
CG3587	7.92439
CG14803	7.80215
CG9669	7.58865
CG14715	7.516
CG32803	7.48094
CG11596	7.4806
CG13117	7.45179
CG6084	7.3781
CG3857	7.34255
CG15012	7.34205
CG6310	7.23975
CG32803	7.23335
CG14273	7.10293
CG8507	6.98955
CG6770	6.98674
CG11596	6.9088
CG11267	6.82915
CG11596	6.7245
CG11596	6.67445
CG11596	6.5869
CG15083	6.46385
CG9769	6.3495
CG11857	6.05615
CG1890	6.04445
CG13551	6.0223
CG4364	6.00514
CG15019	6.00475
CG12163	5.97865
CG13751	5.92161
CG30382	5.91655
CG10576	5.85505
CG32069	5.7236
CG33129	5.68911
CG32032	5.67345
CG5885	5.61268
CG8834	5.59395
CG4406	5.58523
CG6084	5.56965
CG2918	5.56401
CG5010	5.55067
CG4045	5.51239
CG2493	5.35185
CG31715	5.33485
CG12384	5.24428
CG7637	5.232
CG16903	5.21347
CG7465	5.17765
CG17776	5.17557
CG4281	5.12374
CG5168	5.05474
CG4199	5.0526
CG8258	5.03682
CG32806	4.95826
CG17768	4.89723
CG14810	4.87145
CG8397	4.85872
CG1161	4.83758
CG4025	4.82667
CG14810	4.81861
CG8112	4.78198
CG14811	4.72774
CG13298	4.71371
CG5446	4.6609
CG5174	4.63703
CG40045	4.62529
CG33170	4.59355
CG33774	4.58004
CG11790	4.56037
CG6115	4.5158
CG5676	4.49593
CG8331	4.48763
CG14054	4.48537
CG3457	4.46982
CG9372	4.41078
CG2862	4.38698
CG2765	4.38469
CG32801	4.31517
CG5390	4.26571
CG10674	4.25912
CG4199	4.25886
CG4199	4.25688
CG3226	4.18589
CG17765	4.16839
CG17278	4.13459
CG7414	4.13375
CG17931	4.12483
CG2064	4.01662
CG11444	4.00585
CG2924	3.99398
CG10126	3.96476
CG4194	3.90911
CG3071	3.90645
CG14464	3.89669
CG17777	3.88944
CG5525	3.87669
CG9302	3.85275
CG15209	3.84695
CG5554	3.8396
CG42336	3.80941
CG3091	3.8011
CG7033	3.79193
CG3939	3.72426
CG5642	3.7109
CG32267	3.70252
CG11999	3.69398
CG42361	3.6822
CG9911	3.67552
CG4199	3.66595
CG5281	3.65685
CG4199	3.63356
CG42239	3.62146
CG9705	3.61599
CG30423	3.61577
CG4199	3.58966
CG3630	3.58956
CG4199	3.58512
CG3662	3.58455
CG6272	3.58448
CG10802	3.58424
CG2924	3.56619
CG17777	3.54189
CG4729	3.53347
CG3011	3.52653
CG17776	3.52583
CG3457	3.52449
CG17493	3.51794
CG14052	3.51376
CG4259	3.46345
CG3630	3.45208
CG3630	3.45038
CG3630	3.44837
CG3191	3.4187
CG5399	3.39751
CG17508	3.39568
CG2865	3.35712
CG3191	3.34836
CG8036	3.32789
CG12112	3.30749
CG6766	3.29451
CG44325	3.29104
CG5903	3.28492
CG5114	3.27779
CG7834	3.27282
CG34330	3.24492
CG9917	3.24402
CG3091	3.24402
CG4101	3.23649
CG3078	3.23275
CG2865	3.23189
CG3078	3.23036
CG15784	3.20708
CG10962	3.20612
CG18081	3.19471
CG10166	3.18506
CG18031	3.17995
CG1572	3.17535
CG14053	3.17159
CG14053	3.15952
CG6380	3.15445
CG10638	3.12969
CG32425	3.1295
CG6523	3.1181
CG2924	3.10805
CG2924	3.10513
CG13900	3.10403
CG2841	3.08826
CG2841	3.08036
CG31549	3.08015
CG34250	3.07404
CG3887	3.0502
CG11577	3.04839
CG13760	3.03484
CG18731	3.02151
CG32797	3.01211
CG31705	3.00805
CG12496	3.00514
CG1640	2.99888
CG1673	2.98199
CG7791	2.97179
CG11583	2.95362
CG2841	2.94402
CG2841	2.92839
CG2841	2.92829
CG2841	2.92829
CG7523	2.91063
CG3566	2.90941
CG1927	2.90761
CG2658	2.90613
CG2076	2.90408
CG40472	2.90399
CG11137	2.87767
CG14270	2.85352
CG4313	2.8459
CG4313	2.84271
CG4313	2.84212
CG12279	2.83932
CG17691	2.80182
CG5059	2.7912
CG8891	2.78499
CG4325	2.78428
CG3008	2.78076
CG32441	2.77134
CG4325	2.75656
CG2685	2.75124
CG12848	2.7384
CG10576	2.7042
CG7593	2.70282
CG1416	2.693
CG3348	2.68843
CG18508	2.68672
CG17646	2.68142
CG14050	2.66965
CG13759	2.66121
CG2681	2.66009
CG9953	2.65595
CG13759	2.6551
CG2854	2.65379
CG31717	2.64852
CG13759	2.64748
CG5382	2.6444
CG13759	2.64161
CG11377	2.6408
CG14207	2.64023
CG13760	2.63252
CG11077	2.62784
CG3939	2.62433
CG5045	2.62196
CG34163	2.61975
CG6293	2.61406
CG2701	2.60307
CG6180	2.60023
CG10470	2.59228
CG3251	2.59107
CG15891	2.58547
CG14050	2.57942
CG2712	2.57033
CG31955	2.5692
CG17168	2.56799
CG2694	2.5676
CG2875	2.56119
CG14907	2.56015
CG6357	2.55444
CG2652	2.54546
CG2658	2.53913
CG6293	2.53483
CG18815	2.52784
CG15735	2.52526
CG2662	2.50894
CG17691	2.49894
CG17327	2.47822
CG44242	2.4705
CG2662	2.46928
CG2650	2.46107
CG3209	2.46035
CG18088	2.45985
CG2930	2.4592
CG33054	2.45161
CG6543	2.44522
CG1354	2.44274
CG1416	2.43848
CG12171	2.43556
CG11284	2.43256
CG31918	2.42919
CG10465	2.42335
CG13220	2.42129
CG8993	2.40789
CG2680	2.40782
CG5346	2.40187
CG43088	2.39844
CG17734	2.3889
CG15019	2.3579
CG2694	2.35462
CG2694	2.35127
CG4593	2.34835
CG17680	2.34599
CG13603	2.33632
CG11151	2.32817
CG31787	2.328
CG8209	2.32773
CG32638	2.32667
CG18508	2.3197
CG14407	2.31284
CG5986	2.31173
CG34159	2.30214
CG3224	2.29695
CG14253	2.29596
CG18343	2.28755
CG2915	2.28503
CG30022	2.2825
CG32022	2.27925
CG10417	2.25891
CG3902	2.25521
CG3119	2.2417
CG3061	2.23987
CG12264	2.21008
CG9773	2.20415
CG8300	2.20187
CG12404	2.19821
CG42362	2.19555
CG6379	2.17764
CG2938	2.1702
CG31673	2.15314
CG3209	2.15259
CG1518	2.14576
CG7430	2.13883
CG14210	2.12893
CG13865	2.11689
CG32115	2.10676
CG10863	2.10389
CG32795	2.10192
CG10418	2.09909
CG14265	2.09571
CG11357	2.08915
CG14767	2.08858
CG10793	2.0869
CG10340	2.08144
CG9662	2.07413
CG10326	2.06926
CG44303	2.06876
CG2046	2.06334
CG17337	2.05953
CG4822	2.05835
CG4558	2.05819
CG17959	2.05536
CG2147	2.05464
CG32409	2.05172
CG10916	2.05012
CG15576	2.0486
CG12061	2.04844
CG2941	2.03846
CG8974	2.0276
CG10565	2.01889
CG10960	2.01858
CG12213	2.01725
CG9586	2.01312
CG3603	2.01064
CG5510	2.00706
CG42394	2.00679
CG4866	2.0057
CG32795	1.99615
CG17018	1.99463
CG4552	1.989
CG15710	1.98781
CG9922	1.98348
CG3164	1.98199
CG11752	1.98027
CG12730	1.9789
CG43134	1.9768
CG9391	1.97592
CG32576	1.96963
CG31650	1.96893
CG6610	1.96764
CG7878	1.96679
CG14421	1.96536
CG3702	1.96132
CG9521	1.9548
CG32795	1.95475
CG14416	1.95343
CG32795	1.94932
CG9034	1.9469
CG6428	1.94676
CG1637	1.94672
CG32795	1.94358
CG3526	1.93858
CG3907	1.93602
CG12498	1.93504
CG17556	1.93284
CG45050	1.93261
CG14480	1.93244
CG14417	1.9321
CG14418	1.93199
CG14418	1.92921
CG10232	1.92704
CG8728	1.92556
CG7668	1.92475
CG3526	1.92459
CG14422	1.92441
CG7006	1.91958
CG14419	1.91766
CG43175	1.91363
CG3847	1.91
CG12945	1.90979
CG44774	1.90816
CG3588	1.90725
CG3588	1.90187
CG3588	1.90009

## Sheet: rRNA
Gene Name	Average FPKM
28SrRNA-Psi:CR41609	44332.5
28SrRNA-Psi:CR45848	8374.15
28SrRNA-Psi:CR45853	52.4604
28SrRNA-Psi:CR45855	19306.6
28SrRNA-Psi:CR45860	22115.4
5.8SrRNA-Psi:CR45849	41.7704
5.8SrRNA-Psi:CR45854	2165.57
5.8SrRNA-Psi:CR45857	14.2674
5.8SrRNA-Psi:CR45863	50.1649
5SrRNA-Psi:CR33356	2.99752
5SrRNA-Psi:CR33363	73.2705
5SrRNA-Psi:CR33416	2.99752
5SrRNA:CR33366	2.86661
5SrRNA:CR33367	3.21866
5SrRNA:CR33391	2.22709
5SrRNA:CR33405	2.22709
5SrRNA:CR33407	15.8921
5SrRNA:CR33423	2.86661
5SrRNA:CR33428	3.62099
5SrRNA:CR33441	15.8921
5SrRNA:CR33443	2.86661
7SLRNA:CR32864	12889.6
7SLRNA:CR42652	12887
