# Supplementary material for: The RNA-binding protein Modulo promotes neural stem cell maintenance in Drosophila
Source: PLoS One. 2024 Dec 19;19(12):e0309221. doi: 10.1371/journal.pone.0309221 (PMC11658480; doi:10.1371/journal.pone.0309221)
Supplement: S2 Table — (XLSX) [file pone.0309221.s004.xlsx]

## Sheet: UPregulated
Gene Name	log2FoldChange
CG33645	4.1
Hsp70Ba	3.85
Hsp70Bbb	3.773
alphagamma-element:CR3286	3.758
Prx2540-2	3.452
Amt	3.451
Hsp70Bb	3.414
Hsp70Bc	3.351
Hsp70Ab	3.235
Hsp23	3.108
Hsp26	2.986
Hsp67Bc	2.829
Pvf1	2.748
CR32636	2.746
CG31337	2.71
Hsp68	2.694
CG32204	2.655
CR45319	2.556
Hsp22	2.555
CG4456	2.555
CR44922	2.553
CR45318	2.54
Sirup	2.421
CG33939	2.375
Hsp27	2.362
CR43481	2.336
CG30089	2.191
brp	2.155
Spn100A	2.106
CG9171	2.098
CG30056	2.097
alpha-Est1	2.075
CG13101	2.054
CR31912	2.044
fok	2.04
Acer	2.019
pgant4	2.018
CG14085	1.987
CR45820	1.942
Hmx	1.937
CG34330	1.915
CG15543	1.89
CG2217	1.879
CG42740	1.879
spdo	1.868
CR44172	1.823
CR46194	1.801
Ptr	1.789
CG9522	1.776
CG10178	1.775
eIF4H2	1.768
CG9119	1.762
cu	1.733
CG10924	1.732
CG9416	1.693
Cpr67Fa1	1.692
aos	1.688
CG7794	1.687
CR44498	1.636
Syn1	1.633
CG1090	1.632
CG32206	1.63
CG14780	1.619
CG14082	1.608
CR42719	1.602
CG34198	1.601
CG9222	1.583
rg	1.583
CG15465	1.569
htl	1.556
Hsp67Ba	1.539
Asator	1.532
CG14340	1.526
CG8105	1.518
CG14141	1.508
CG34417	1.503
stv	1.489
Oxp	1.485
Thor	1.48
ImpL3	1.479
MtnA	1.469
CG9626	1.448
CR45793	1.444
CG3376	1.442
CG34383	1.433
CR44522	1.428
Gbs-70E	1.423
CG9629	1.422
Gdap1	1.416
metro	1.414
CR45623	1.414
CG31115	1.409
corn	1.404
Hsromega	1.401
CG7607	1.386
CG42450	1.385
Irk3	1.383
CG30431	1.378
Npc2g	1.377
MFS3	1.374
CR32385	1.373
CG14795	1.364
CG13229	1.36
zld	1.347
twi	1.345
CG43117	1.345
Cralbp	1.336
sug	1.321
CR46091	1.317
Reg-2	1.31
CG15005	1.299
CG7737	1.28
Atg101	1.278
Ir7e	1.276
kirre	1.276
PTPMT1	1.273
btn	1.271
nvy	1.27
CG14273	1.266
Rim2	1.263
mlt	1.262
CR45371	1.261
CG15308	1.258
BBS8	1.258
CG4676	1.254
CG33228	1.253
CG10339	1.249
CG13004	1.227
CG46306	1.226
CR45629	1.226
Gbs-76A	1.223
CG7101	1.22
PGRP-LD	1.214
wb	1.212
fra	1.211
CR43928	1.209
CNMa	1.208
bgm	1.207
CG45081	1.2
lin-28	1.198
CG12194	1.197
Pgm	1.194
red	1.188
CG5618	1.188
CR44976	1.174
CG13694	1.162
CheB98a	1.162
Mtap	1.161
CG9948	1.16
CG16984	1.15
CR43959	1.145
CR43857	1.136
ppk28	1.133
CG14005	1.132
CG15083	1.13
CG15385	1.126
Gale	1.125
ST6Gal	1.121
CR45531	1.113
CG32037	1.111
Cyp4g1	1.102
CG33203	1.101
CG17660	1.099
CG1124	1.099
CG14367	1.097
APC7	1.094
CR44841	1.094
Ugt58Fa	1.09
Ppn	1.088
CG9447	1.086
CR45566	1.085
CG6967	1.082
CR44053	1.081
Pmi	1.08
Muc14A	1.08
CR44833	1.079
CG13907	1.075
Reg-5	1.07
CG10063	1.07
NaCP60E	1.068
Pgi	1.067
Hph	1.065
CG7130	1.063
ETHR	1.062
CR45677	1.057
Pvf3	1.054
ced-6	1.051
CG9837	1.047
CG9990	1.046
pain	1.043
CG5321	1.043
Hk	1.037
SelG	1.035
Npc2h	1.034
CG10075	1.033
SmydA-2	1.029
CG6293	1.028
HHEX	1.027
RhoGAP16F	1.026
Eip63E	1.024
CG31431	1.022
CR43334	1.021
CR44986	1.021
CG33178	1.021
Anp	1.017
Orct2	1.01
ref(2)P	1.008
mtd	1.004
h	1.003
ImpL2	1.003
CG32669	1.002
CG34207	1.002
cN-IIIB	1.002
CG6201	1

## Sheet: DOWNregulated
Gene Name	log2FoldChange
PPO1	-10.956
PPO2	-7.893
mAChR-B	-6.607
TotM	-5.868
Tep1	-5.515
NimC4	-5.378
CG9691	-5.375
Gr64e	-5.073
Gr64d	-5.073
CG14419	-4.949
CG4666	-4.848
CG1607	-4.798
CG17839	-4.544
Prip	-4.489
CG10205	-4.35
zye	-4.325
Mp	-4.302
mod	-4.249
CR44754	-4.115
CG10764	-4.02
Grip	-4.015
CG3117	-3.99
CG43291	-3.987
mspo	-3.967
Gabat	-3.952
form3	-3.946
CG44836	-3.846
bib	-3.809
CG42613	-3.77
CG6357	-3.729
CG34437	-3.682
CG43732	-3.652
Idgf4	-3.593
NT5E-2	-3.559
CG43124	-3.552
CG31454	-3.549
Ac78C	-3.491
Ama	-3.449
CG43110	-3.443
CG4576	-3.426
CG4928	-3.412
elB	-3.379
CG15365	-3.372
Sp212	-3.345
Pura	-3.332
mav	-3.324
mgl	-3.322
CG11668	-3.296
CG34371	-3.272
CG34034	-3.26
CG42807	-3.233
Arpc3B	-3.151
bab2	-3.119
CR45593	-3.1
Act79B	-3.094
nAChRalpha6	-3.051
CG10939	-3.026
CG6830	-3.005
Sr-CI	-2.985
hid	-2.941
CG44085	-2.885
AGO3	-2.88
CR45949	-2.863
CG10283	-2.855
btsz	-2.837
CG30463	-2.829
ome	-2.826
CG7320	-2.826
Tsp5D	-2.819
Rph	-2.783
Rab23	-2.774
aub	-2.747
NA	-2.733
CG31997	-2.721
Hsc70-2	-2.72
CG4267	-2.714
CG17597	-2.69
CG5849	-2.66
Itgbn	-2.659
CG18558	-2.64
fng	-2.634
Argk	-2.621
CG10550	-2.614
betaTub97EF	-2.609
CG5397	-2.605
CG4096	-2.603
zyd	-2.603
CG4793	-2.588
Cpr49Ac	-2.58
eater	-2.535
tnc	-2.535
CG33460	-2.534
CG5973	-2.532
CG14964	-2.505
CG5381	-2.504
CG43446	-2.501
CG12446	-2.497
CG30460	-2.494
CG4797	-2.479
bt	-2.477
ogre	-2.47
Rpt3R	-2.462
CG17124	-2.46
GNBP3	-2.458
CG16758	-2.451
Lip4	-2.445
CG11638	-2.438
CR44807	-2.437
CG10663	-2.434
Dab	-2.425
Egfr	-2.41
Spn88Eb	-2.406
Dh44	-2.406
NimB2	-2.398
CR44384	-2.395
Sema1a	-2.386
CG33181	-2.378
Msr-110	-2.37
CG11155	-2.364
CG31999	-2.359
NimB5	-2.358
CG32017	-2.354
CG32647	-2.353
CG4752	-2.352
CG43795	-2.34
CG43759	-2.303
Inx3	-2.303
Rbp9	-2.302
Sytalpha	-2.296
CG9170	-2.296
Calx	-2.285
Or67b	-2.272
Obp99c	-2.257
Hml	-2.253
TpnC4	-2.246
CG14990	-2.241
nemy	-2.233
He	-2.233
CG30090	-2.22
CG42390	-2.213
CG32170	-2.211
pot	-2.206
CG43074	-2.2
veil	-2.181
l(2)41Ab	-2.163
dpr17	-2.161
Apoltp	-2.144
NijA	-2.14
CG42296	-2.14
CG13501	-2.137
CG6836	-2.133
CG42486	-2.125
CG14933	-2.125
CG1503	-2.125
Tsp42Eg	-2.122
CG43336	-2.119
CG34398	-2.109
wun2	-2.101
Sulf1	-2.099
CG33461	-2.099
CG9338	-2.091
N	-2.084
CG17350	-2.082
noe	-2.076
CR44316	-2.072
CG15820	-2.048
Mal-B1	-2.046
Drs	-2.02
CG45263	-2.014
CG15020	-2.011
CG42675	-2.007
CG34325	-2.007
Slc45-1	-2.003
CG17167	-2.002
BoYb	-2.001
CG5281	-1.999
sli	-1.986
CR42790	-1.986
CG9331	-1.984
sick	-1.98
CG30424	-1.971
PGRP-LC	-1.966
sls	-1.947
Cyp12c1	-1.939
Tsf1	-1.939
dpy	-1.937
CG32091	-1.932
hiw	-1.926
CG31808	-1.922
ItgaPS4	-1.911
nkd	-1.895
corto	-1.895
Tsp42Ea	-1.893
mbl	-1.876
CG7227	-1.876
CG3655	-1.873
Dlip2	-1.869
peb	-1.857
CG12535	-1.85
CR44632	-1.85
CG15818	-1.848
Amph	-1.847
Spn77Bc	-1.844
HP6	-1.838
CR44996	-1.83
CG31675	-1.83
CG13116	-1.829
rgn	-1.826
Alk	-1.825
CG5080	-1.823
CG43394	-1.816
fy	-1.814
rpr	-1.814
Npc2b	-1.799
snmRNA:357	-1.799
CG18557	-1.798
Ndae1	-1.796
nahoda	-1.794
Idgf2	-1.793
wake	-1.79
snk	-1.789
CG17646	-1.788
PGRP-LE	-1.778
CG33462	-1.777
CR45471	-1.768
CG31690	-1.766
del	-1.759
inaE	-1.756
toc	-1.749
mew	-1.747
sdt	-1.732
Drep2	-1.73
CG14441	-1.729
CG8620	-1.724
CG9492	-1.709
CG34323	-1.709
CG9717	-1.706
Ndg	-1.706
CG8501	-1.702
nerfin-2	-1.699
CG7720	-1.692
Fas1	-1.689
CG8738	-1.68
CG5758	-1.677
Rhp	-1.672
scaf	-1.665
stg1	-1.664
CG11566	-1.664
CR31451	-1.658
Ance	-1.649
snRNA:U12	-1.648
CG4238	-1.647
pgant2	-1.645
frm	-1.643
Swim	-1.64
Ac13E	-1.639
Srpk79D	-1.638
CG30046	-1.63
CG32085	-1.623
Gk2	-1.614
CG15043	-1.613
CG9503	-1.608
sn	-1.601
Cyp6a9	-1.597
CG3812	-1.595
mthl9	-1.588
Best4	-1.588
Phk-3	-1.584
CG4250	-1.583
Ir40a	-1.578
CG9782	-1.578
IRSp53	-1.576
Glt	-1.574
Mmp2	-1.573
Sur	-1.571
nAChRbeta2	-1.564
ItgaPS5	-1.559
grh	-1.558
CG17549	-1.557
LUBEL	-1.556
CG3726	-1.554
CG34430	-1.552
nuf	-1.548
CG42673	-1.538
spir	-1.537
CG3184	-1.537
fuss	-1.533
cpo	-1.532
CG8089	-1.531
CG34431	-1.53
CG7408	-1.524
Cyp6a8	-1.523
hdly	-1.514
CG5853	-1.513
CG5246	-1.507
CG15347	-1.505
l(3)neo38	-1.504
CG15202	-1.5
CG43313	-1.497
CG30273	-1.494
CG30269	-1.494
Galphaf	-1.485
Cyp6a19	-1.484
CG32982	-1.483
CG44250	-1.482
magu	-1.48
rdgB	-1.476
CG16700	-1.475
Cyp6a23	-1.474
LpR2	-1.474
CR44030	-1.464
CG9505	-1.455
CG32320	-1.454
Prosap	-1.447
CR45177	-1.442
mtsh	-1.435
vis	-1.435
CG14511	-1.435
CG5731	-1.418
CG12398	-1.416
Mdr49	-1.414
CG10512	-1.411
Jheh3	-1.411
CG11686	-1.409
Proc-R	-1.407
CG5646	-1.405
CG8312	-1.404
Rab26	-1.4
CG34449	-1.388
CG16710	-1.387
CR45131	-1.386
CG9098	-1.383
CG13375	-1.378
AstA	-1.375
Nckx30C	-1.374
Vha68-1	-1.373
CG32625	-1.371
CG5050	-1.369
mirr	-1.362
shf	-1.362
rec	-1.359
CG11319	-1.352
Gs2	-1.352
CG10359	-1.349
CG13617	-1.347
ry	-1.346
Tl	-1.345
Cyp4ac2	-1.344
CG9541	-1.339
Alp4	-1.337
CG6867	-1.332
dpr3	-1.33
Nha2	-1.328
CG6231	-1.327
Dif	-1.324
Cyp6a20	-1.323
Jabba	-1.319
Nrt	-1.318
Pxn	-1.316
CG5399	-1.314
sprt	-1.313
Ir85a	-1.311
out	-1.309
CG3625	-1.307
Inx2	-1.305
cv-2	-1.3
CG13795	-1.287
nrv3	-1.279
Ncc69	-1.275
Pask	-1.274
Rchy1	-1.269
Obp18a	-1.265
Ect3	-1.263
CG11263	-1.263
CG42268	-1.263
CG34112	-1.26
CG7985	-1.259
Dgk	-1.255
CG13283	-1.253
CG6125	-1.251
CR46262	-1.249
CG43078	-1.246
Cyp12a4	-1.243
shot	-1.242
CR46074	-1.24
CG5142	-1.24
CR44991	-1.239
CG9801	-1.233
CG7860	-1.229
Mrtf	-1.223
CG8399	-1.222
CG43340	-1.221
LManIII	-1.219
CG31324	-1.21
CG7781	-1.21
fs(1)Ya	-1.208
CG7991	-1.196
CG10592	-1.19
CG3919	-1.19
Kank	-1.189
hwt	-1.189
Kaz1-ORFB	-1.186
Cyp317a1	-1.184
snmRNA:641	-1.182
PIG-Wa	-1.175
CG12206	-1.173
CR42860	-1.172
CG5150	-1.168
shg	-1.165
Tollo	-1.163
Shawl	-1.162
CR43889	-1.159
CG3457	-1.157
snRNA:7SK	-1.157
CG31436	-1.156
CG18249	-1.154
sqz	-1.149
pxb	-1.142
CG11089	-1.139
CG30002	-1.136
CG34031	-1.133
Nrg	-1.131
CR44977	-1.13
CG18446	-1.13
Msp300	-1.129
Lmpt	-1.121
Mhcl	-1.117
CG18549	-1.114
CG10184	-1.109
CR44201	-1.101
MYPT-75D	-1.1
CG31875	-1.097
Ca-alpha1T	-1.092
armi	-1.088
CG15824	-1.083
CG5466	-1.079
fon	-1.071
CR44886	-1.066
mus101	-1.064
SP1029	-1.063
CG10151	-1.063
CG44251	-1.057
Ten-m	-1.055
CG3014	-1.055
mim	-1.053
Sema2a	-1.049
CR43785	-1.049
caps	-1.048
Cyp28d1	-1.046
CG8398	-1.045
Tsp96F	-1.044
CG17816	-1.044
CG32354	-1.041
Fancl	-1.041
CG17322	-1.037
axo	-1.034
yellow-f2	-1.032
Prm	-1.031
CG13689	-1.031
Cyp6a17	-1.027
edin	-1.025
CG3964	-1.023
CG1648	-1.021
rumi	-1.021
spz	-1.018
NetB	-1.015
X11Lbeta	-1.013
Spn31A	-1.007
CG13771	-1.007
CG4619	-1.005
CG4854	-1.005
CR44107	-1.003
Dyrk2	-1.002
CG32440	-1.002
Sfxn2	-1.001
Exn	-1
mex1	-0.999
Lrch	-0.998
CR31429	-0.998
eag	-0.997
Obp28a	-0.991
Zip71B	-0.99
kon	-0.988
CG12078	-0.987
CG2641	-0.987
robo2	-0.983
sgll	-0.982
ed	-0.976
boi	-0.975
CG11275	-0.975
Glo1	-0.973
gas	-0.973
Cyp6a22	-0.973
CG34351	-0.965
sced	-0.964
CG8177	-0.961
CR46139	-0.961
Sirt2	-0.957
AlkB	-0.955
CG15097	-0.954
Tsp42Ed	-0.952
RapGAP1	-0.952
RluA-2	-0.949
CG12717	-0.947
CG10702	-0.946
CG43935	-0.946
2019-09-04	-0.945
Eip93F	-0.945
CheB42c	-0.944
CR45520	-0.938
nonA-l	-0.937
how	-0.935
Ugt86Di	-0.934
CG9319	-0.931
Cyp4p1	-0.929
CR45001	-0.927
Ten-a	-0.926
upd3	-0.925
br	-0.924
RIOK1	-0.923
CG17129	-0.923
pbl	-0.916
CG6951	-0.912
Nadsyn	-0.911
Lrrk	-0.91
CG32638	-0.908
Svil	-0.906
olf413	-0.906
Rtc1	-0.905
y	-0.904
CG17323	-0.901
CG30059	-0.901
Elba3	-0.899
CG17343	-0.898
GILT3	-0.897
CG15701	-0.894
Prestin	-0.893
Cyp12a5	-0.892
CG18508	-0.891
Dim1	-0.89
Tob	-0.886
NtR	-0.886
Cad87A	-0.883
CG11929	-0.882
wde	-0.874
CG13890	-0.873
Syx4	-0.873
CR43974	-0.872
CG18278	-0.87
CG7381	-0.868
CG1998	-0.867
per	-0.865
Gbp2	-0.863
Pif1A	-0.861
CG11164	-0.859
Eip71CD	-0.858
CG12288	-0.855
Ror	-0.852
zormin	-0.848
CR46064	-0.846
Parp	-0.846
CR44974	-0.845
Esyt2	-0.843
CG3251	-0.843
klar	-0.842
Vps13B	-0.841
Sirt4	-0.84
Gal	-0.837
Stat92E	-0.835
fs(1)Yb	-0.834
PIG-C	-0.834
CG10011	-0.832
CG42502	-0.832
CG10570	-0.832
CG14291	-0.83
ida	-0.828
Hen1	-0.826
CG6163	-0.826
mam	-0.825
stg	-0.824
CR46255	-0.824
bma	-0.824
CG10495	-0.823
CR43417	-0.822
sip1	-0.821
pum	-0.82
CG30069	-0.82
Arc1	-0.819
apt	-0.819
c(3)G	-0.818
CG5380	-0.815
mei-P26	-0.812
Rbbp5	-0.812
CG12744	-0.812
snmRNA:204	-0.81
C3G	-0.806
CG17221	-0.806
CG12325	-0.805
CG14995	-0.805
RhoGAP93B	-0.804
CG1092	-0.801
grp	-0.801
CG2841	-0.801
g	-0.798
WRNexo	-0.796
CR45892	-0.791
fz2	-0.79
Myo61F	-0.788
Mvl	-0.787
CG8157	-0.785
vri	-0.784
MetRS-m	-0.783
Camta	-0.782
CR45209	-0.782
CG8461	-0.782
CG11671	-0.781
CR45164	-0.779
CG34334	-0.779
kuk	-0.778
Eaat1	-0.778
Gyc89Db	-0.777
mago	-0.776
CG5613	-0.776
CG32700	-0.776
CG17266	-0.776
CR46134	-0.775
unc	-0.775
PIG-T	-0.769
Fhos	-0.769
grass	-0.769
CG34347	-0.769
Abl	-0.768
CG31145	-0.766
CG6685	-0.765
jp	-0.763
CLIP-190	-0.762
whd	-0.762
Sk1	-0.762
pdgy	-0.761
Eip74EF	-0.756
Picot	-0.756
CG14050	-0.756
AMPdeam	-0.755
Gli	-0.755
Pif1B	-0.753
CR46204	-0.753
Mtr3	-0.752
CG9941	-0.749
CG13690	-0.749
CG11456	-0.749
CR46029	-0.748
DNApol-alpha50	-0.747
CG14253	-0.745
miple2	-0.743
CR44898	-0.743
CG18764	-0.743
Ccz1	-0.742
jub	-0.74
gb	-0.74
DNApol-alpha60	-0.737
glu	-0.736
CG31643	-0.735
CG43188	-0.733
Cep97	-0.731
kz	-0.73
CG10960	-0.73
CG14183	-0.726
PGRP-LA	-0.725
Lsm11	-0.725
vn	-0.723
Cdc2rk	-0.723
CG11737	-0.722
CG7837	-0.721
CG6040	-0.721
GLaz	-0.72
vari	-0.718
scb	-0.718
Oatp74D	-0.717
dally	-0.714
Smr	-0.713
CR45939	-0.711
Cyp12e1	-0.711
Nsun5	-0.71
MFS12	-0.71
CG14544	-0.709
CG11534	-0.708
plum	-0.707
Orc2	-0.707
CG10463	-0.707
Tcs3	-0.706
sut1	-0.705
CG4036	-0.704
pug	-0.704
CG16734	-0.704
orb2	-0.703
CG31445	-0.703
Zasp52	-0.701
Roc2	-0.7
nxf2	-0.7
RnrL	-0.698
CG4502	-0.696
MED23	-0.696
CG32104	-0.695
CR44809	-0.695
CG42327	-0.694
Nup93-1	-0.693
CG17568	-0.693
CG7200	-0.692
dia	-0.692
SA	-0.691
Dad	-0.689
CG14817	-0.688
DIP-alpha	-0.688
CG31849	-0.687
Atg18b	-0.686
Gyc89Da	-0.686
mtTFB2	-0.684
CG33926	-0.683
Snp	-0.683
spn-E	-0.682
Ziz	-0.68
Rpt6R	-0.677
HERC2	-0.676
Rrp46	-0.674
CG3430	-0.672
CG14695	-0.672
CtsB1	-0.669
CG8712	-0.668
bol	-0.668
CG5835	-0.666
Invadolysin	-0.666
thoc6	-0.663
emb	-0.662
CG46313	-0.661
KFase	-0.66
CysRS-m	-0.659
Etf-QO	-0.658
CG7120	-0.658
dl	-0.657
Ppt2	-0.657
Nup133	-0.656
CG12096	-0.656
Rat1	-0.655
laccase2	-0.655
Mi-2	-0.651
rdgA	-0.651
Adgf-A	-0.649
pav	-0.648
unc-119	-0.648
CG12895	-0.648
JIL-1	-0.647
baz	-0.647
fidipidine	-0.646
RhoGAP19D	-0.644
uzip	-0.644
Marcal1	-0.642
stwl	-0.641
daw	-0.64
CG5522	-0.638
Gas41	-0.638
yellow-f	-0.637
CG30383	-0.637
rempA	-0.636
Atac2	-0.636
CG2747	-0.635
DNApol-alpha180	-0.635
mthl4	-0.635
mamo	-0.634
Cyp4e2	-0.633
hog	-0.633
Ada	-0.633
CG6479	-0.632
PGRP-LF	-0.631
CG11134	-0.628
Mical	-0.627
CG7747	-0.626
Keap1	-0.626
Dark	-0.625
CG32816	-0.625
barr	-0.624
CG17230	-0.623
CG7183	-0.622
CG43783	-0.621
CR43144	-0.621
CG5001	-0.621
mnd	-0.62
CG11837	-0.62
CG32856	-0.62
CG14814	-0.619
CG8001	-0.619
CG2990	-0.619
Mcm2	-0.618
Nrd1	-0.617
PGRP-SA	-0.616
CG31886	-0.615
CG3618	-0.615
CG44838	-0.613
dpa	-0.612
Mitf	-0.612
isoQC	-0.612
PIG-B	-0.61
hay	-0.609
CG8771	-0.608
CG10669	-0.608
glob1	-0.608
Lasp	-0.604
CG42231	-0.604
CG43143	-0.604
CG5568	-0.604
nej	-0.603
Acox57D-d	-0.602
CR45195	-0.602
THADA	-0.601
Mcm3	-0.6
Orc4	-0.6
l(2)k09848	-0.599
ApepP	-0.598
l(2)05287	-0.597
Bka	-0.597
CR44968	-0.597
Magi	-0.596
Mcm10	-0.596
CG34194	-0.596
RPA3	-0.595
Atg7	-0.594
vito	-0.594
cv-c	-0.592
CG42237	-0.592
CG5589	-0.592
l(2)k14710	-0.59
Nup43	-0.59
Sas-6	-0.59
Pde8	-0.588
ck	-0.588
Tsp26A	-0.588
Rbpn-5	-0.587
px	-0.586
Tsp42Ee	-0.585
chif	-0.585
CG10171	-0.584
CG14805	-0.581
fax	-0.58
Klp67A	-0.58
GPHR	-0.58
CG5180	-0.58
AOX3	-0.579
elav	-0.579
l(2)37Cg	-0.579
Nek2	-0.579
CG4598	-0.578
CG32267	-0.578
dnt	-0.578
AGO2	-0.577
CG13917	-0.577
Spc105R	-0.576
Nup205	-0.576
l(2)37Bb	-0.576
Sodh-2	-0.575
Galphao	-0.574
CR46092	-0.573
CG12010	-0.573
mus304	-0.571
TrpRS-m	-0.57
CG7889	-0.569
sgg	-0.568
sll	-0.567
CG12267	-0.567
CR44847	-0.567
B4	-0.566
CR45871	-0.565
topi	-0.565
mthl10	-0.564
CG8613	-0.564
CG15744	-0.564
Grip84	-0.563
att-ORFB	-0.563
alpha-Est7	-0.562
Ndc80	-0.562
CG15561	-0.561
CG31793	-0.56
l(3)L1231	-0.559
fws	-0.559
Usp12-46	-0.559
Cadps	-0.559
Mcm7	-0.557
CG46281	-0.555
dom	-0.554
Galphaq	-0.554
CG42797	-0.554
Kal1	-0.554
CG6962	-0.553
CG42232	-0.552
CkIIalpha-i3	-0.552
RpII15	-0.552
not	-0.552
ZIPIC	-0.551
18w	-0.549
jtb	-0.549
crb	-0.549
CG12262	-0.548
Mcm5	-0.548
CG10903	-0.548
cmb	-0.547
cype	-0.546
Cdk1	-0.545
PIG-N	-0.545
CG5131	-0.545
CG14806	-0.543
CG33054	-0.543
CG9422	-0.543
Fmr1	-0.542
Cse1	-0.542
pic	-0.542
CG14286	-0.542
RanGAP	-0.541
CG7702	-0.541
CR42254	-0.54
Atg1	-0.538
unc79	-0.538
DPCoAC	-0.538
l(3)psg2	-0.534
lsn	-0.534
CG5641	-0.534
CG10445	-0.534
CG3902	-0.534
CG11400	-0.533
Vps51	-0.532
mei-41	-0.532
beta-Man	-0.531
Miga	-0.531
Pkn	-0.531
CG12301	-0.531
Wdr33	-0.53
l(1)G0045	-0.53
CG5516	-0.529
CG8915	-0.529
r	-0.528
clu	-0.528
CG13025	-0.528
Kdm4A	-0.528
CG15160	-0.527
neur	-0.527
Mtpalpha	-0.526
Crtc	-0.525
Spc25	-0.525
Grip91	-0.524
Mat89Ba	-0.524
drosha	-0.524
stac	-0.523
bbg	-0.522
l(2)35Cc	-0.521
CR44029	-0.52
Rala	-0.518
LBR	-0.517
CG30467	-0.517
Rrp6	-0.516
Trax	-0.516
Dbp73D	-0.516
CR46256	-0.516
ps	-0.515
CG3168	-0.515
Mcm6	-0.514
CG7824	-0.513
tos	-0.513
Nup98-96	-0.512
barc	-0.512
cher	-0.511
ade5	-0.511
nod	-0.511
CR44704	-0.51
CG5191	-0.51
tum	-0.509
CG9784	-0.509
CG8097	-0.508
pont	-0.507
CG42363	-0.507
CG42362	-0.507
CAP	-0.507
Gasz	-0.507
CG42359	-0.506
asp	-0.506
MED20	-0.506
ZnT77C	-0.506
Tep4	-0.505
Cam	-0.505
Tango9	-0.505
Smyd5	-0.505
MED25	-0.505
Rsf1	-0.503
CG10336	-0.503
ringer	-0.502
CG12868	-0.502
PR-Set7	-0.501
Etl1	-0.5
GstE2	-0.5
CR43900	-0.5
CG14971	-0.5
Cyp6v1	-0.5
CG9107	-0.5
l(2)k09022	-0.499
CG8611	-0.499
CG2091	-0.499
CR44390	-0.497
CG1667	-0.495
Mpc1	-0.494
CycE	-0.493
CG4078	-0.493
CG1665	-0.493
CG8677	-0.492
CG33158	-0.492
Cyp6d4	-0.491
Usp5	-0.491
CR43963	-0.491
Pka-C3	-0.489
CG10638	-0.489
CG5800	-0.489
SoYb	-0.489
CG2875	-0.488
CG5377	-0.488
Nna1	-0.487
Neurl4	-0.487
CG9328	-0.486
Not1	-0.486
DNApol-delta	-0.486
GMF	-0.485
dup	-0.484
CG7255	-0.484
mRpL13	-0.484
CG9143	-0.483
unc-13	-0.482
CG9815	-0.482
Su(z)2	-0.481
aurA	-0.48
CG31368	-0.48
U4-U6-60K	-0.48
CG11902	-0.48
Rcp	-0.48
scra	-0.479
Rok	-0.478
adp	-0.477
CG31751	-0.477
MED18	-0.477
mei-218	-0.476
phr6-4	-0.476
CG5645	-0.474
CG2200	-0.472
CG45086	-0.471
Flo2	-0.471
CTPsyn	-0.471
CG15706	-0.471
CG11555	-0.471
DCTN6-p27	-0.471
CG43954	-0.47
CG14562	-0.47
RpIII128	-0.47
Hr39	-0.47
nmdyn-D7	-0.47
CG32264	-0.469
CG31637	-0.468
Su(var)3-3	-0.468
Mnn1	-0.468
CG2157	-0.468
raw	-0.468
Su(H)	-0.468
CG5220	-0.468
Rif1	-0.467
nesd	-0.467
CG14803	-0.467
CG31064	-0.466
mRpS17	-0.466
CG8142	-0.465
Fancm	-0.465
Mef2	-0.464
Ino80	-0.463
CG5599	-0.463
CG45092	-0.462
CG3409	-0.462
CG13773	-0.462
CG31731	-0.462
CG4554	-0.461
CG8005	-0.461
Atpalpha	-0.46
DNApol-epsilon255	-0.46
Sgf29	-0.46
Pde11	-0.459
pcm	-0.458
CG4050	-0.458
CG6180	-0.458
E(bx)	-0.458
her	-0.458
CG5110	-0.458
mRpS18A	-0.458
phtf	-0.457
mei-217	-0.456
bora	-0.456
Ets21C	-0.454
l(2)34Fd	-0.454
CG33671	-0.453
CG33672	-0.453
Top2	-0.453
CG14215	-0.452
RpII33	-0.452
bdg	-0.451
dap	-0.451
CG14749	-0.451
GstE3	-0.451
CG10479	-0.451
msl-1	-0.45
wun	-0.45
CG10527	-0.449
Fcp1	-0.449
Pabp2	-0.448
CG11537	-0.448
RpII215	-0.447
GstO3	-0.447
Oga	-0.446
SppL	-0.446
pico	-0.445
scrib	-0.442
nAChRbeta3	-0.442
Men-b	-0.442
CG4747	-0.442
CG9630	-0.442
Larp7	-0.442
MTPAP	-0.441
Claspin	-0.44
CR45144	-0.44
Caf1-180	-0.439
Dcr-1	-0.438
Cap-D2	-0.437
trx	-0.437
D1	-0.436
cindr	-0.435
CG11030	-0.435
CG15211	-0.435
IntS3	-0.434
kek1	-0.433
CG3335	-0.433
mTerf5	-0.433
Btk29A	-0.432
Hem	-0.431
GstD1	-0.431
mu2	-0.431
Tpr2	-0.43
Nf-YB	-0.43
AdSL	-0.429
CG2972	-0.429
CG42671	-0.428
CG46280	-0.428
CG9004	-0.428
CG18812	-0.426
SmD1	-0.426
CG18273	-0.426
CG1636	-0.426
bchs	-0.425
XNP	-0.424
Idgf1	-0.424
Aldh	-0.423
QIL1	-0.422
Tsf3	-0.422
Acf	-0.421
CG10889	-0.421
CG11396	-0.421
feo	-0.42
Smu1	-0.42
Gga	-0.419
Rlip	-0.419
nrv2	-0.418
cact	-0.418
Pka-C1	-0.417
CG30389	-0.417
mxc	-0.417
Fancd2	-0.417
CG2767	-0.416
Grip163	-0.416
sbb	-0.416
CG12018	-0.415
CG13117	-0.414
CG11851	-0.414
CG6833	-0.414
SAK	-0.413
CG17202	-0.413
Cand1	-0.412
Mtr4	-0.411
CG45071	-0.411
CG13085	-0.411
su(Hw)	-0.41
Gcn5	-0.41
egg	-0.41
sub	-0.41
alpha-Man-IIa	-0.409
sti	-0.408
Tao	-0.407
IntS9	-0.406
Prp3	-0.405
CG7728	-0.405
aurB	-0.405
CG1146	-0.404
CR43872	-0.404
Non2	-0.403
RhoGEF3	-0.403
CG9426	-0.403
Mink	-0.401
fzr	-0.401
CG5555	-0.4
east	-0.399
wcd	-0.399
ssp3	-0.398
jar	-0.398
Dsor1	-0.398
Fim	-0.397
CG12728	-0.397
CG8046	-0.396
skap	-0.395
CG1129	-0.395
CG4038	-0.395
twin	-0.395
CG4707	-0.395
hyd	-0.394
DENR	-0.394
IKKepsilon	-0.394
l(3)72Ab	-0.393
Set2	-0.393
Cul2	-0.393
Fs(2)Ket	-0.392
sle	-0.392
Gem3	-0.392
CG11920	-0.392
Spt6	-0.391
CG41378	-0.391
PGAP1	-0.391
Tomosyn	-0.39
Nak	-0.39
bel	-0.389
CG32075	-0.389
Nup160	-0.388
fs(1)h	-0.388
heph	-0.388
cyc	-0.388
Ssdp	-0.387
ebd1	-0.387
CG5270	-0.386
GCS1	-0.386
mus201	-0.386
Paf-AHalpha	-0.386
rno	-0.385
Pi3K68D	-0.385
CG5290	-0.384
CG17544	-0.384
CG4069	-0.384
Tre1	-0.383
Pld	-0.383
Gdi	-0.382
CG10631	-0.382
dj-1beta	-0.382
Cap-G	-0.382
CG4360	-0.38
mor	-0.38
CG46319	-0.38
gem	-0.38
Acph-1	-0.38
Plp	-0.379
CG7272	-0.379
Aos1	-0.379
Prx3	-0.379
CG7692	-0.379
CG7218	-0.378
RpI1	-0.376
P5CDh1	-0.375
RecQ4	-0.375
retm	-0.373
Pka-R1	-0.373
Akt1	-0.371
sw	-0.371
BCL7-like	-0.371
trsn	-0.369
Pur-alpha	-0.369
PlexA	-0.368
CG11151	-0.368
CG9384	-0.368
yrt	-0.367
msi	-0.367
rhea	-0.366
Vps13	-0.365
Tor	-0.365
GCS2alpha	-0.363
CG7857	-0.363
Sec16	-0.361
Myd88	-0.36
CG31705	-0.36
SelD	-0.36
CG13096	-0.359
Rs1	-0.359
mip120	-0.359
ncd	-0.358
Ask1	-0.358
l(2)k09913	-0.358
CG6805	-0.358
CG5726	-0.357
CG32000	-0.357
plx	-0.357
CG4880	-0.357
rudhira	-0.356
CG4332	-0.355
CG16771	-0.354
Cdk12	-0.354
CG8184	-0.354
CG31195	-0.354
CG4911	-0.354
wts	-0.353
CG14641	-0.352
Thiolase	-0.352
CG32767	-0.351
CG5033	-0.351
Sucb	-0.351
mahj	-0.35
CG32473	-0.35
CG11122	-0.349
e(y)3	-0.348
rdx	-0.348
CdGAPr	-0.348
hook	-0.348
mnb	-0.348
Snap29	-0.348
Max	-0.348
bin3	-0.347
tws	-0.347
Tango10	-0.346
Ugt	-0.345
CG11980	-0.345
Ssrp	-0.341
RPA2	-0.341
SMC2	-0.341
AGO1	-0.34
Map60	-0.339
CG4022	-0.339
Sf3b1	-0.338
pyd	-0.337
CG2694	-0.337
TppII	-0.336
CG11505	-0.336
CG5694	-0.336
CG14073	-0.335
IntS2	-0.335
tyf	-0.334
CR46067	-0.334
CG13398	-0.334
SRPK	-0.333
CG34394	-0.333
Klp10A	-0.332
Dhc64C	-0.332
Clc	-0.332
CG4390	-0.332
CG32772	-0.332
CG6325	-0.331
CG1572	-0.33
CYLD	-0.329
nonC	-0.328
nclb	-0.328
Gel	-0.327
Gclc	-0.325
CG5789	-0.324
Mys45A	-0.324
Drak	-0.324
Non3	-0.324
ocm	-0.322
ND-24	-0.322
chm	-0.322
CG10433	-0.322
ftz-f1	-0.321
BRWD3	-0.32
rept	-0.319
Haspin	-0.319
mrj	-0.318
CG7946	-0.318
flfl	-0.316
CG1234	-0.316
GAPcenA	-0.315
Nop56	-0.314
CG8223	-0.313
Tlk	-0.313
Df31	-0.312
fzy	-0.31
Uba1	-0.31
JhI-1	-0.309
CG9135	-0.309
CG18178	-0.309
aux	-0.308
Shmt	-0.307
Sgt	-0.307
rgr	-0.307
obe	-0.307
ctrip	-0.307
krimp	-0.307
ATPCL	-0.306
CG1673	-0.306
PNPase	-0.304
nop5	-0.303
enok	-0.303
CG34135	-0.302
CG11768	-0.302
ben	-0.302
RpI135	-0.302
Rbcn-3A	-0.299
msn	-0.299
Hcf	-0.299
grsm	-0.298
Tom40	-0.297
eIF5B	-0.297
CG1910	-0.297
squ	-0.297
vimar	-0.295
Ptp69D	-0.295
Patj	-0.295
CG8306	-0.295
Lac	-0.294
CG9799	-0.294
snRNP-U1-70K	-0.293
blow	-0.291
trr	-0.29
Epg5	-0.29
CG31075	-0.29
RpLP0-like	-0.29
nudC	-0.29
lig	-0.289
MICAL-like	-0.289
pit	-0.289
spg	-0.289
CG12768	-0.289
CG8149	-0.289
Rpn3	-0.288
CG10413	-0.287
lola	-0.286
wapl	-0.286
Vps26	-0.285
CG18596	-0.285
Cals	-0.285
sws	-0.284
shi	-0.283
sina	-0.282
sqd	-0.28
Cp1	-0.279
Sara	-0.276
unk	-0.276
CG16952	-0.275
SMC3	-0.275
Sod2	-0.271
Chro	-0.268
Ranbp9	-0.265
sno	-0.263
CG33981	-0.262
fab1	-0.262
gek	-0.262
bur	-0.26
Sod1	-0.26
Tak1	-0.26
CG12499	-0.26
PEK	-0.258
Rpn1	-0.258
CG16974	-0.257
Rbf	-0.254
Sec8	-0.253
Rme-8	-0.253
HDAC4	-0.251
CG10737	-0.246
